# Supplementary material for: Differential effects of developmental thermal plasticity across three generations of guppies (Poecilia reticulata): canalization and anticipatory matching
Source: Sci Rep. 2017 Jun 28;7:4313. doi: 10.1038/s41598-017-03300-z (PMC5489511; doi:10.1038/s41598-017-03300-z)
Supplement: Supplementary file 2 — Supplementary Dataset 1 [file 41598_2017_3300_MOESM2_ESM.xls]

## Sheet: Experiment 1
Data from Experiment 1 - please see main text for details
generation	developmental temperature		test temperature	fish ID	mass in g	length in m	metabolic rates in microM/g/h			Ucrit in m/s
gen	devT	sex	testT	id	mass	length	RMR	AMR	MS	Ucrit
F1	T23	F	18	1	0.45	0.02619	0.054204	0.322951	0.268747	0.108
F1	T23	F	18	2	0.54	0.02784	0.0501	0.309311	0.259211	0.106
F1	T23	F	18	3	0.58	0.02783	0.0465191	0.579807	0.533288	0.123
F1	T23	F	18	4	0.52	0.02816	0.0842712	0.374385	0.290113	0.132
F1	T23	F	18	5	0.33	0.024873	0.129927	0.524182	0.394255	0.110667
F1	T23	F	18	6	0.31	0.023789	0.132126	0.39844	0.266314	0.106
F1	T23	F	18	7	0.26	0.028841	0.11205	0.417069	0.305019	0.132333
F1	T23	F	18	8	0.36	0.026338	0.0984	0.3875	0.2891	0.120333
F1	T23	F	26	1	0.45	0.02619	0.15684	0.382196	0.225356	0.127333
F1	T23	F	26	2	0.54	0.02784	0.13885	0.366259	0.227409	0.122
F1	T23	F	26	3	0.58	0.02783	0.116938	0.20755	0.0906124	0.193333
F1	T23	F	26	4	0.52	0.02816	0.134013	0.425654	0.29164	0.197333
F1	T23	F	26	5	0.33	0.024873	0.0424555	0.696279	0.653823	0.206
F1	T23	F	26	6	0.31	0.023789	0.117842	0.6892	0.571358	0.254667
F1	T23	F	26	7	0.26	0.028841	0.106754	0.608077	0.501323	0.207
F1	T23	F	26	8	0.36	0.026338	0.0229425	0.466378	0.443435	0.260667
F1	T23	F	32	1	0.45	0.02619	0.21996	0.558	0.33804	0.172
F1	T23	F	32	2	0.54	0.02784	0.21145	0.556852	0.345402	0.178
F1	T23	F	32	3	0.58	0.02783	0.192259	0.428869	0.23661	0.200333
F1	T23	F	32	4	0.52	0.02816	0.188273	0.743046	0.554773	0.192
F1	T23	F	32	5	0.33	0.024873	0.177055	1.0277	0.850642	0.230667
F1	T23	F	32	6	0.31	0.023789	0.260594	0.9052	0.644606	0.201333
F1	T23	F	32	7	0.26	0.028841	0.303023	1.05448	0.751454	0.222667
F1	T23	F	32	8	0.36	0.026338	0.204825	0.859389	0.654564	0.207333
F1	T23	F	36	1	0.45	0.02619	0.36072	0.700187	0.339467	0.129
F1	T23	F	36	2	0.54	0.02784	0.31765	0.697615	0.379965	0.132
F1	T23	F	36	3	0.58	0.02783	0.316179	0.45089	0.13471	0.173333
F1	T23	F	36	4	0.52	0.02816	0.324883	0.637885	0.313002	0.146333
F1	T23	F	36	5	0.33	0.024873	0.389127	0.95217	0.563042	0.216
F1	T23	F	36	6	0.31	0.023789	0.1998	1.0892	0.8894	0.219333
F1	T23	F	36	7	0.26	0.028841	0.276646	1.17848	0.901831	0.214
F1	T23	F	36	8	0.36	0.026338	0.27885	0.677522	0.398672	0.226
F1	T29	F	18	9	0.06	0.013176	0.153405	0.617107	0.463702	0.0693333
F1	T29	F	18	10	0.09	0.015583	0.1299	0.682276	0.552376	0.098
F1	T29	F	18	11	0.06	0.013092	0.203805	1.27555	1.07174	0.0726667
F1	T29	F	18	12	0.1	0.015447	0.197829	0.473804	0.275975	0.108
F1	T29	F	18	13	0.06	0.014186	0.19872	1.53595	1.33723	0.088
F1	T29	F	18	14	0.07	0.015498	0.213724	0.863217	0.649493	0.102
F1	T29	F	18	15	0.06	0.014401	0.258975	1.45535	1.19637	0.0946667
F1	T29	F	18	16	0.34	0.026383	0.0832235	0.276629	0.193406	0.132667
F1	T29	F	26	9	0.06	0.013176	0.140085	1.23897	1.09888	0.150333
F1	T29	F	26	10	0.09	0.015583	0.15951	0.994342	0.834832	0.151
F1	T29	F	26	11	0.06	0.013092	0.220095	2.08527	1.86517	0.168333
F1	T29	F	26	12	0.1	0.015447	0.130815	0.742636	0.611821	0.17
F1	T29	F	26	13	0.06	0.014186	0.370755	1.54359	1.17284	0.111
F1	T29	F	26	14	0.07	0.015498	0.158297	1.68162	1.52332	0.191333
F1	T29	F	26	15	0.06	0.014401	0.221985	1.42579	1.20381	0.194
F1	T29	F	26	16	0.34	0.026383	0.118879	0.556176	0.437297	0.203333
F1	T29	F	32	9	0.06	0.013176	0.6768	3.09173	2.41493	0.148
F1	T29	F	32	10	0.09	0.015583	0.09777	1.9344	1.83663	0.146
F1	T29	F	32	11	0.06	0.013092	0.4554	1.36648	0.91108	0.175333
F1	T29	F	32	12	0.1	0.015447	0.48681	1.07892	0.592114	0.167333
F1	T29	F	32	13	0.06	0.014186	0.78345	3.0256	2.24215	0.145
F1	T29	F	32	14	0.07	0.015498	0.443571	3.40114	2.95757	0.169333
F1	T29	F	32	15	0.06	0.014401	0.4617	4.6004	4.1387	0.189333
F1	T29	F	32	16	0.34	0.026383	0.163032	0.735247	0.572215	0.205667
F1	T29	F	36	9	0.06	0.013176	0.13221	1.99909	1.86688	0.130333
F1	T29	F	36	10	0.09	0.015583	0.20979	1.2546	1.04481	0.164
F1	T29	F	36	11	0.06	0.013092	0.6093	1.71513	1.10583	0.177333
F1	T29	F	36	12	0.1	0.015447	0.52542	0.905076	0.379656	0.166
F1	T29	F	36	13	0.06	0.014186	0.33993	4.93313	4.5932	0.144
F1	T29	F	36	14	0.07	0.015498	0.417729	2.97777	2.56004	0.186
F1	T29	F	36	15	0.06	0.014401	0.189855	3.87913	3.68928	0.188
F1	T29	F	36	16	0.34	0.026383	0.171053	1.17362	1.00257	0.207333
F2	T23	F	18	17	0.11	0.0193	0.142437	0.945331	0.802894	0.146333
F2	T23	F	18	18	0.22	0.01922	0.0744832	0.412131	0.337648	0.088
F2	T23	F	18	19	0.11	0.0175	0.0721391	0.625636	0.553497	0.14
F2	T23	F	18	20	0.09	0.0158	0.07422	0.878471	0.804251	0.0826667
F2	T23	F	18	21	0.19	0.023631	0.0653116	0.637034	0.571722	0.104
F2	T23	F	18	22	0.23	0.023586	0.235604	0.31868	0.0830757	0.116
F2	T23	F	18	23	0.23	0.024536	0.060433	0.361595	0.301162	0.105
F2	T23	F	18	24	0.38	0.026431	0.0771632	0.385379	0.308216	0.104667
F2	T23	F	26	17	0.11	0.0193	0.0999245	1.02604	0.926119	0.268
F2	T23	F	26	18	0.22	0.01922	0.0624068	0.585618	0.523211	0.316
F2	T23	F	26	19	0.11	0.0175	0.162515	1.0248	0.862288	0.263333
F2	T23	F	26	20	0.09	0.0158	0.351	1.15788	0.806884	0.246667
F2	T23	F	26	21	0.19	0.023631	0.301121	1.10164	0.800521	0.211333
F2	T23	F	26	22	0.23	0.023586	0.489874	0.679843	0.18997	0.166
F2	T23	F	26	23	0.23	0.024536	0.230557	0.453517	0.22296	0.209667
F2	T23	F	26	24	0.38	0.026431	0.139761	0.613147	0.473387	0.103333
F2	T23	F	32	17	0.11	0.0193	0.237109	1.02604	0.788935	0.236667
F2	T23	F	32	18	0.22	0.01922	0.112921	0.585618	0.472697	0.182
F2	T23	F	32	19	0.11	0.0175	0.465382	1.0248	0.559422	0.2216
F2	T23	F	32	20	0.09	0.0158	0.5292	1.15788	0.628684	0.280667
F2	T23	F	32	21	0.19	0.023631	0.09288	0.610341	0.517461	0.208
F2	T23	F	32	22	0.23	0.023586	0.391617	0.759096	0.367478	0.209
F2	T23	F	32	23	0.23	0.024536	0.208839	0.827026	0.618187	0.224
F2	T23	F	32	24	0.38	0.026431	0.271279	0.547232	0.275953	0.229333
F2	T23	F	36	17	0.11	0.0193	0.329891	0.484953	0.155062	0.229333
F2	T23	F	36	18	0.22	0.01922	0.312955	0.611545	0.298591	0.251667
F2	T23	F	36	19	0.11	0.0175	0.293809	1.63455	1.34074	0.236
F2	T23	F	36	20	0.09	0.0158	0.6258	1.28836	0.66256	0.28
F2	T23	F	36	21	0.19	0.023631	0.675995	0.928695	0.2527	0.199333
F2	T23	F	36	22	0.23	0.023586	0.313083	0.925687	0.612604	0.272
F2	T23	F	36	23	0.23	0.024536	0.392322	1.08365	0.69133	0.222
F2	T23	F	36	24	0.38	0.026431	0.313839	0.844179	0.530339	0.224
F2	T29	F	18	25	0.06	0.013459	0.166005	1.34003	1.17402	0.09
F2	T29	F	18	26	0.08	0.018209	0.0666225	1.14281	1.07619	0.072
F2	T29	F	18	27	0.04	0.013574	0.161865	1.42755	1.26568	0.0926667
F2	T29	F	18	28	0.04	0.014194	0.340605	1.37113	1.03052	0.084
F2	T29	F	18	29	0.03	0.012742	0.23931	1.69467	1.45536	0.104
F2	T29	F	18	30	0.06	0.015294	0.17775	0.870687	0.692937	0.120333
F2	T29	F	18	31	0.05	0.013285	0.180522	0.781696	0.601174	0.112
F2	T29	F	18	32	0.06	0.01434	0.135315	0.97402	0.838705	0.122667
F2	T29	F	26	25	0.06	0.013459	0.30051	1.22512	0.92461	0.099
F2	T29	F	26	26	0.08	0.018209	0.0740475	1.23643	1.16239	0.143
F2	T29	F	26	27	0.04	0.013574	0.488227	2.02585	1.53762	0.169333
F2	T29	F	26	28	0.04	0.014194	0.447188	2.88393	2.43674	0.202
F2	T29	F	26	29	0.03	0.012742	0.55575	6.30333	5.74758	0.147333
F2	T29	F	26	30	0.06	0.015294	0.21168	1.49565	1.28397	0.184
F2	T29	F	26	31	0.05	0.013285	0.245808	2.10254	1.85674	0.126
F2	T29	F	26	32	0.06	0.01434	0.19638	1.18379	0.987407	0.146
F2	T29	F	32	25	0.06	0.013459	0.66645	2.66807	2.00162	0.134
F2	T29	F	32	26	0.08	0.018209	0.265207	2.91865	2.65344	0.172
F2	T29	F	32	27	0.04	0.013574	0.62721	5.5955	4.96829	0.188667
F2	T29	F	32	28	0.04	0.014194	0.51084	6.1101	5.59926	0.201333
F2	T29	F	32	29	0.03	0.012742	0.84249	5.38987	4.54738	0.176667
F2	T29	F	32	30	0.06	0.015294	0.419895	2.07493	1.65504	0.181333
F2	T29	F	32	31	0.05	0.013285	0.238842	1.73451	1.49567	0.144
F2	T29	F	32	32	0.06	0.01434	0.4986	3.45133	2.95273	0.207333
F2	T29	F	36	25	0.06	0.013459	0.9324	3.55673	2.62433	0.110667
F2	T29	F	36	26	0.08	0.018209	0.256466	3.0225	2.76603	0.136
F2	T29	F	36	27	0.04	0.013574	1.22513	5.3475	4.12237	0.163667
F2	T29	F	36	28	0.04	0.014194	0.747225	5.0778	4.33057	0.18
F2	T29	F	36	29	0.03	0.012742	1.0944	7.76653	6.67213	0.181333
F2	T29	F	36	30	0.06	0.015294	0.301455	1.48077	1.17931	0.162
F2	T29	F	36	31	0.05	0.013285	0.24867	3.7944	3.54573	0.182
F2	T29	F	36	32	0.06	0.01434	0.67005	3.40793	2.73788	0.168
F3	T23	F	18	33	0.1	0.018908	0.126873	0.689192	0.562319	0.127667
F3	T23	F	18	34	0.08	0.017058	0.0758025	0.782285	0.706483	0.103333
F3	T23	F	18	35	0.05	0.016731	0.09666	2.60152	2.50486	0.128667
F3	T23	F	18	36	0.08	0.016342	0.0949388	1.08717	0.992231	0.120667
F3	T23	F	18	37	0.09	0.016666	0.04863	0.724711	0.676081	0.133333
F3	T23	F	18	38	0.12	0.018299	0.1611	0.932997	0.771897	0.105333
F3	T23	F	18	39	0.14	0.021357	0.0930343	1.20634	1.11331	0.128667
F3	T23	F	18	40	0.07	0.016411	0.0582429	0.77996	0.721717	0.125333
F3	T23	F	26	33	0.1	0.018908	0.101412	0.980468	0.879056	0.215
F3	T23	F	26	34	0.08	0.017058	0.222311	1.5779	1.35559	0.208
F3	T23	F	26	35	0.05	0.016731	0.1161	1.20478	1.08868	0.219333
F3	T23	F	26	36	0.08	0.016342	0.140636	0.76415	0.623514	0.244
F3	T23	F	26	37	0.09	0.016666	0.24111	1.0179	0.776792	0.2
F3	T23	F	26	38	0.12	0.018299	0.291825	1.69983	1.40801	0.2
F3	T23	F	26	39	0.14	0.021357	0.0481564	1.0664	1.01824	0.167
F3	T23	F	26	40	0.07	0.016411	0.203927	1.39854	1.19462	0.180667
F3	T23	F	32	33	0.1	0.018908	0.176958	0.730236	0.553278	0.223333
F3	T23	F	32	34	0.08	0.017058	0.597375	1.73135	1.13397	0.214
F3	T23	F	32	35	0.05	0.016731	0.21141	2.5544	2.34299	0.217
F3	T23	F	32	36	0.08	0.016342	0.329468	1.67865	1.34918	0.186
F3	T23	F	32	37	0.09	0.016666	0.3006	1.52244	1.22184	0.194667
F3	T23	F	32	38	0.12	0.018299	0.3141	1.11497	0.800867	0.194
F3	T23	F	32	39	0.14	0.021357	0.132146	1.24709	1.11494	0.184
F3	T23	F	32	40	0.07	0.016411	0.356053	1.46409	1.10803	0.184
F3	T23	F	36	33	0.1	0.018908	0.3456	1.95672	1.61112	0.165333
F3	T23	F	36	34	0.08	0.017058	0.379012	1.6833	1.30429	0.208
F3	T23	F	36	35	0.05	0.016731	0.5778	2.95616	2.37836	0.188
F3	T23	F	36	36	0.08	0.016342	0.355388	1.922	1.56661	0.187333
F3	T23	F	36	37	0.09	0.016666	0.3015	1.64782	1.34632	0.19
F3	T23	F	36	38	0.12	0.018299	0.49005	1.57893	1.08888	0.174
F3	T23	F	36	39	0.14	0.021357	0.350614	1.41537	1.06476	0.194
F3	T23	F	36	40	0.07	0.016411	0.499114	1.34451	0.8454	0.188667
F3	T29	F	18	41	0.06	0.016447	0.13572	1.21644	1.08072	0.082
F3	T29	F	18	42	0.04	0.012113	0.076545	1.2803	1.20375	0.0773333
F3	T29	F	18	43	0.07	0.017487	0.108579	0.783503	0.674924	0.046
F3	T29	F	18	44	0.05	0.0148	0.121662	0.51584	0.394178	0.103333
F3	T29	F	18	45	0.05	0.013526	0.312066	0.977864	0.665798	0.0813333
F3	T29	F	18	46	0.05	0.014925	0.09558	1.01333	0.917748	0.062
F3	T29	F	18	47	0.05	0.013867	0.134136	1.21694	1.0828	0.083
F3	T29	F	18	48	0.04	0.012559	0.211545	2.10955	1.898	0.0793333
F3	T29	F	18	49	0.08	0.01541	0.101081	1.17474	1.07366	0.102
F3	T29	F	26	41	0.06	0.016447	0.15282	1.44171	1.28889	0.148
F3	T29	F	26	42	0.04	0.012113	0.164632	1.66811	1.50348	0.134
F3	T29	F	26	43	0.07	0.017487	0.150313	0.90396	0.753647	0.165333
F3	T29	F	26	44	0.05	0.0148	0.55242	1.0106	0.45818	0.164667
F3	T29	F	26	45	0.05	0.013526	0.151416	0.852872	0.701456	0.145667
F3	T29	F	26	46	0.05	0.014925	0.393552	1.38409	0.990536	0.104
F3	T29	F	26	47	0.05	0.013867	0.225288	1.79825	1.57296	0.124
F3	T29	F	26	48	0.04	0.012559	0.186908	1.16777	0.980862	0.13
F3	T29	F	26	49	0.08	0.01541	0.261292	1.63525	1.37396	0.186
F3	T29	F	32	41	0.06	0.016447	0.7704	1.84553	1.07513	0.182667
F3	T29	F	32	42	0.04	0.012113	0.49842	2.26331	1.76489	0.16
F3	T29	F	32	43	0.07	0.017487	0.4239	1.86531	1.44141	0.162
F3	T29	F	32	44	0.05	0.0148	0.47952	1.75609	1.27657	0.186
F3	T29	F	32	45	0.05	0.013526	0.54216	1.36202	0.819856	0.172
F3	T29	F	32	46	0.05	0.014925	0.511164	1.40095	0.889788	0.16
F3	T29	F	32	47	0.05	0.013867	0.457218	1.72137	1.26415	0.204667
F3	T29	F	32	48	0.04	0.012559	0.17253	1.29239	1.11986	0.122667
F3	T29	F	32	49	0.08	0.01541	0.642938	1.8476	1.20466	0.213333
F3	T29	F	36	41	0.06	0.016447	0.246735	1.39211	1.14537	0.156
F3	T29	F	36	42	0.04	0.012113	0.285457	2.44869	2.16323	0.172
F3	T29	F	36	43	0.07	0.017487	0.301397	2.17354	1.87215	0.187
F3	T29	F	36	44	0.05	0.0148	0.64206	2.47479	1.83273	0.164
F3	T29	F	36	45	0.05	0.013526	0.452844	2.71312	2.26028	0.134
F3	T29	F	36	46	0.05	0.014925	0.484434	2.68088	2.19645	0.166667
F3	T29	F	36	47	0.05	0.013867	0.452952	2.77512	2.32217	0.182
F3	T29	F	36	48	0.04	0.012559	0.254678	5.2049	4.95022	0.116
F3	T29	F	36	49	0.08	0.01541	0.51435	2.7094	2.19505	0.144
F1	T23	M	18	50	0.12	0.017444	0.221153	0.549217	0.328064	0.0906667
F1	T23	M	18	51	0.11	0.016979	0.117278	0.744451	0.627173	0.095
F1	T23	M	18	52	0.11	0.017889	0.160036	0.625862	0.465825	0.128
F1	T23	M	18	53	0.13	0.01858	0.121687	0.386117	0.26443	0.128
F1	T23	M	18	54	0.17	0.018795	0.140464	0.695494	0.555031	0.109333
F1	T23	M	18	55	0.15	0.020426	0.089928	0.561968	0.47204	0.103333
F1	T23	M	18	56	0.16	0.019754	0.157832	0.70401	0.546178	0.104
F1	T23	M	18	57	0.17	0.020362	0.193129	0.69316	0.500031	0.115333
F1	T23	M	26	50	0.12	0.017444	0.27765	1.67813	1.40048	0.132
F1	T23	M	26	51	0.11	0.016979	0.255027	1.18476	0.929736	0.148667
F1	T23	M	26	52	0.11	0.017889	0.272455	1.17124	0.898782	0.182667
F1	T23	M	26	53	0.13	0.01858	0.301362	1.10074	0.799377	0.163667
F1	T23	M	26	54	0.17	0.018795	0.155139	1.1284	0.973261	0.199333
F1	T23	M	26	55	0.15	0.020426	0.103248	1.12261	1.01937	0.23
F1	T23	M	26	56	0.16	0.019754	0.179212	1.10128	0.922063	0.198
F1	T23	M	26	57	0.17	0.020362	0.0301924	0.939482	0.90929	0.248
F1	T23	M	32	50	0.12	0.017444	0.4176	1.40533	0.987733	0.142
F1	T23	M	32	51	0.11	0.016979	0.538036	1.0841	0.546062	0.177333
F1	T23	M	32	52	0.11	0.017889	0.392482	1.98062	1.58814	0.199667
F1	T23	M	32	53	0.13	0.01858	0.4239	1.44222	1.01832	0.183
F1	T23	M	32	54	0.17	0.018795	0.231724	2.67038	2.43865	0.204
F1	T23	M	32	55	0.15	0.020426	0.18918	1.66243	1.47325	0.200333
F1	T23	M	32	56	0.16	0.019754	0.305944	1.40275	1.09681	0.188
F1	T23	M	32	57	0.17	0.020362	0.316853	1.69807	1.38122	0.194667
F1	T23	M	36	50	0.12	0.017444	0.261	1.89823	1.63723	0.13
F1	T23	M	36	51	0.11	0.016979	0.117524	1.66949	1.55197	0.160667
F1	T23	M	36	52	0.11	0.017889	0.227463	2.232	2.00454	0.175667
F1	T23	M	36	53	0.13	0.01858	0.290146	1.44126	1.15112	0.188
F1	T23	M	36	54	0.17	0.018795	0.408335	1.48654	1.07821	0.198
F1	T23	M	36	55	0.15	0.020426	0.42372	1.60291	1.17919	0.213333
F1	T23	M	36	56	0.16	0.019754	0.421369	1.5314	1.11003	0.204
F1	T23	M	36	57	0.17	0.020362	0.218541	1.60908	1.39054	0.204667
F1	T29	M	18	58	0.13	0.016729	0.0785077	0.777098	0.698591	0.0806667
F1	T29	M	18	59	0.12	0.017194	0.109283	0.429763	0.320481	0.086
F1	T29	M	18	60	0.1	0.016254	0.039447	1.09728	1.05783	0.104
F1	T29	M	18	61	0.09	0.016075	0.12513	0.681724	0.556594	0.117333
F1	T29	M	18	62	0.05	0.012579	0.144288	0.853616	0.709328	0.084
F1	T29	M	18	63	0.06	0.013259	0.14391	0.792567	0.648657	0.0806667
F1	T29	M	18	64	0.08	0.017033	0.154069	1.14406	0.989986	0.122333
F1	T29	M	18	65	0.14	0.019017	0.124123	0.6386	0.514477	0.124667
F1	T29	M	26	58	0.13	0.016729	0.0796915	0.605025	0.525333	0.119333
F1	T29	M	26	59	0.12	0.017194	0.0650925	0.894143	0.829051	0.127667
F1	T29	M	26	60	0.1	0.016254	0.049194	0.772892	0.723698	0.151333
F1	T29	M	26	61	0.09	0.016075	0.13443	1.11972	0.98529	0.148
F1	T29	M	26	62	0.05	0.012579	0.369414	1.7913	1.42189	0.157333
F1	T29	M	26	63	0.06	0.013259	0.33174	1.40575	1.07401	0.154
F1	T29	M	26	64	0.08	0.017033	0.161966	1.18342	1.02146	0.19
F1	T29	M	26	65	0.14	0.019017	0.134479	0.752149	0.617669	0.226333
F1	T29	M	32	58	0.13	0.016729	0.0323792	0.858462	0.826082	0.14
F1	T29	M	32	59	0.12	0.017194	0.106177	1.02331	0.917133	0.146667
F1	T29	M	32	60	0.1	0.016254	0.137781	0.886104	0.748323	0.145333
F1	T29	M	32	61	0.09	0.016075	0.25116	1.32763	1.07647	0.168
F1	T29	M	32	62	0.05	0.012579	0.30888	4.13168	3.8228	0.184667
F1	T29	M	32	63	0.06	0.013259	0.22455	2.76313	2.53858	0.185333
F1	T29	M	32	64	0.08	0.017033	0.3915	1.58255	1.19105	0.214
F1	T29	M	32	65	0.14	0.019017	0.237793	1.41803	1.18024	0.226667
F1	T29	M	36	58	0.13	0.016729	0.392954	0.704892	0.311938	0.14
F1	T29	M	36	59	0.12	0.017194	0.2916	0.83731	0.54571	0.118667
F1	T29	M	36	60	0.1	0.016254	0.30564	0.848284	0.542644	0.138
F1	T29	M	36	61	0.09	0.016075	0.579	1.1262	0.547196	0.144
F1	T29	M	36	62	0.05	0.012579	0.79596	3.37032	2.57436	0.149333
F1	T29	M	36	63	0.06	0.013259	1.00305	2.4428	1.43975	0.165
F1	T29	M	36	64	0.08	0.017033	0.408037	1.8972	1.48916	0.192
F1	T29	M	36	65	0.14	0.019017	0.215614	1.85911	1.6435	0.207333
F2	T23	M	18	66	0.1	0.01958	0.182547	0.393452	0.210905	0.148
F2	T23	M	18	67	0.08	0.01529	0.101858	0.77717	0.675312	0.120267
F2	T23	M	18	68	0.12	0.018212	0.12348	0.25141	0.12793	0.160705
F2	T23	M	18	69	0.12	0.016796	0.0447075	0.343067	0.298359	0.0560489
F2	T23	M	18	70	0.12	0.017782	0.118013	0.485253	0.367241	0.152028
F2	T23	M	18	71	0.18	0.019057	0.07434	0.577909	0.503569	0.183028
F2	T23	M	18	72	0.14	0.0165	0.104181	0.335597	0.231416	0.142
F2	T23	M	18	73	0.09	0.0155	0.16242	1.22925	1.06683	0.068
F2	T23	M	26	66	0.1	0.01958	0.35019	0.73098	0.38079	0.232
F2	T23	M	26	67	0.08	0.01529	0.316946	0.80786	0.490914	0.202
F2	T23	M	26	68	0.12	0.018212	0.2574	0.813853	0.556453	0.241606
F2	T23	M	26	69	0.12	0.016796	0.18999	0.757433	0.567443	0.220459
F2	T23	M	26	70	0.12	0.017782	0.200565	0.696157	0.495592	0.214328
F2	T23	M	26	71	0.18	0.019057	0.18795	0.772244	0.584294	0.321807
F2	T23	M	26	72	0.14	0.0165	0.166821	0.741431	0.57461	0.268667
F2	T23	M	26	73	0.09	0.0155	0.09207	1.21479	1.12272	0.2006
F2	T23	M	32	66	0.1	0.01958	0.13554	0.73098	0.59544	0.248
F2	T23	M	32	67	0.08	0.01529	0.265241	0.80786	0.542619	0.203667
F2	T23	M	32	68	0.12	0.018212	0.3744	0.813853	0.439453	0.174188
F2	T23	M	32	69	0.12	0.016796	0.292275	0.757433	0.465158	0.208315
F2	T23	M	32	70	0.12	0.017782	0.199238	0.696157	0.496919	0.225227
F2	T23	M	32	71	0.18	0.019057	0.22845	0.772244	0.543794	0.253423
F2	T23	M	32	72	0.14	0.0165	0.298929	0.741431	0.442503	0.2456
F2	T23	M	32	73	0.09	0.0155	0.4482	1.21479	0.766587	0.225867
F2	T23	M	36	66	0.1	0.01958	0.41229	1.95672	1.54443	0.236
F2	T23	M	36	67	0.08	0.01529	0.3564	1.7112	1.3548	0.1912
F2	T23	M	36	68	0.12	0.018212	0.806175	0.906853	0.100678	0.190357
F2	T23	M	36	69	0.12	0.016796	0.5814	1.1439	0.5625	0.18683
F2	T23	M	36	70	0.12	0.017782	0.451575	0.995203	0.543628	0.184662
F2	T23	M	36	71	0.18	0.019057	0.35775	0.774311	0.416561	0.241355
F2	T23	M	36	72	0.14	0.0165	0.463821	0.910514	0.446693	0.202333
F2	T23	M	36	73	0.09	0.0155	0.3456	1.61751	1.27191	0.158
F2	T29	M	18	74	0.07	0.018109	0.10638	1.09067	0.984289	0.0933333
F2	T29	M	18	75	0.07	0.015939	0.196483	0.891914	0.695431	0.092
F2	T29	M	18	76	0.06	0.015993	0.163575	0.65348	0.489905	0.111333
F2	T29	M	18	77	0.06	0.015347	0.13761	0.6851	0.54749	0.103333
F2	T29	M	18	78	0.07	0.01625	0.16254	0.57412	0.41158	0.105333
F2	T29	M	18	79	0.06	0.013718	0.14652	0.658647	0.512127	0.107
F2	T29	M	18	80	0.06	0.013849	0.153675	0.5332	0.379525	0.0873333
F2	T29	M	18	81	0.06	0.01505	0.11466	0.795047	0.680387	0.0803333
F2	T29	M	18	82	0.06	0.015968	0.206955	0.691507	0.484552	0.107333
F2	T29	M	18	83	0.04	0.013069	0.219105	1.91673	1.69762	0.107333
F2	T29	M	18	84	0.05	0.013626	0.235332	1.27497	1.03964	0.083
F2	T29	M	26	74	0.07	0.018109	0.32994	1.36772	1.03778	0.148
F2	T29	M	26	75	0.07	0.015939	0.339853	1.40102	1.06117	0.143333
F2	T29	M	26	76	0.06	0.015993	0.28161	1.40947	1.12786	0.153333
F2	T29	M	26	77	0.06	0.015347	0.2439	1.43365	1.18975	0.171667
F2	T29	M	26	78	0.07	0.01625	0.349534	0.733017	0.383483	0.12
F2	T29	M	26	79	0.06	0.013718	0.331335	1.31357	0.982238	0.165667
F2	T29	M	26	80	0.06	0.013849	0.40374	1.38446	0.98072	0.166
F2	T29	M	26	81	0.06	0.01505	0.278955	1.5004	1.22144	0.186333
F2	T29	M	26	82	0.06	0.015968	0.5292	2.49447	1.96527	0.194667
F2	T29	M	26	83	0.04	0.013069	0.139995	2.08134	1.94135	0.145333
F2	T29	M	26	84	0.05	0.013626	0.464508	1.50858	1.04408	0.153
F2	T29	M	32	74	0.07	0.018109	0.588214	1.6903	1.10208	0.147333
F2	T29	M	32	75	0.07	0.015939	0.386871	2.11154	1.72467	0.149333
F2	T29	M	32	76	0.06	0.015993	0.314775	2.07287	1.75809	0.171
F2	T29	M	32	77	0.06	0.015347	0.83655	2.37667	1.54012	0.168
F2	T29	M	32	78	0.07	0.01625	0.531514	1.53423	1.00272	0.136
F2	T29	M	32	79	0.06	0.013718	0.48555	2.19893	1.71338	0.149333
F2	T29	M	32	80	0.06	0.013849	0.417465	1.28795	0.870482	0.147333
F2	T29	M	32	81	0.06	0.01505	0.36486	1.55351	1.18865	0.145333
F2	T29	M	32	82	0.06	0.015968	0.50175	2.98013	2.47838	0.181
F2	T29	M	32	83	0.04	0.013069	0.57429	2.63779	2.0635	0.152
F2	T29	M	32	84	0.05	0.013626	0.60372	3.02064	2.41692	0.175
F2	T29	M	36	74	0.07	0.018109	0.361916	2.65891	2.297	0.131333
F2	T29	M	36	75	0.07	0.015939	0.599786	2.44634	1.84656	0.133333
F2	T29	M	36	76	0.06	0.015993	0.58545	2.7404	2.15495	0.147
F2	T29	M	36	77	0.06	0.015347	0.69255	2.63707	1.94452	0.155333
F2	T29	M	36	78	0.07	0.01625	0.301667	2.99726	2.69559	0.144
F2	T29	M	36	79	0.06	0.013718	0.7821	2.20307	1.42097	0.142
F2	T29	M	36	80	0.06	0.013849	0.81315	2.68047	1.86732	0.14
F2	T29	M	36	81	0.06	0.01505	0.9243	2.7528	1.8285	0.148
F2	T29	M	36	82	0.06	0.015968	0.82575	4.00313	3.17738	0.151333
F2	T29	M	36	83	0.04	0.013069	0.670815	5.9861	5.31529	0.184667
F2	T29	M	36	84	0.05	0.013626	0.95418	4.72688	3.7727	0.125333
F3	T23	M	18	85	0.05	0.014576	0.153306	1.66086	1.50755	0.07
F3	T23	M	18	86	0.1	0.016588	0.076734	1.1284	1.05167	0.120667
F3	T23	M	18	87	0.08	0.018021	0.0897075	1.04795	0.958248	0.104667
F3	T23	M	18	88	0.1	0.018655	0.064854	0.498604	0.43375	0.106
F3	T23	M	18	89	0.06	0.016261	0.076995	1.17325	1.09625	0.112
F3	T23	M	18	90	0.07	0.015661	0.0755614	0.680229	0.604667	0.068
F3	T23	M	18	91	0.09	0.016579	0.08421	1.32239	1.23818	0.0853333
F3	T23	M	18	92	0.1	0.017086	0.04779	1.00812	0.96033	0.122667
F3	T23	M	18	93	0.1	0.017632	0.102708	0.335048	0.23234	0.13
F3	T23	M	18	94	0.11	0.019703	0.160355	0.654269	0.493914	0.148
F3	T23	M	26	85	0.05	0.014576	0.196776	1.4575	1.26072	0.169
F3	T23	M	26	86	0.1	0.016588	0.207009	0.786532	0.579523	0.208
F3	T23	M	26	87	0.08	0.018021	0.121196	1.0292	0.908004	0.208333
F3	T23	M	26	88	0.1	0.018655	0.109674	0.883376	0.773702	0.176
F3	T23	M	26	89	0.06	0.016261	0.22437	1.09678	0.87241	0.190333
F3	T23	M	26	90	0.07	0.015661	0.279411	0.605297	0.325886	0.234667
F3	T23	M	26	91	0.09	0.016579	0.19266	0.944329	0.751669	0.218
F3	T23	M	26	92	0.1	0.017086	0.102411	0.99014	0.887729	0.208667
F3	T23	M	26	93	0.1	0.017632	0.07533	1.20974	1.13441	0.191333
F3	T23	M	26	94	0.11	0.019703	0.209667	1.47222	1.26255	0.207
F3	T23	M	32	85	0.05	0.014576	0.272862	1.95374	1.68088	0.182
F3	T23	M	32	86	0.1	0.016588	0.4077	1.20305	0.795348	0.213333
F3	T23	M	32	87	0.08	0.018021	0.272194	0.80507	0.532876	0.198
F3	T23	M	32	88	0.1	0.018655	0.32346	0.951328	0.627868	0.194
F3	T23	M	32	89	0.06	0.016261	0.27756	1.63287	1.35531	0.167
F3	T23	M	32	90	0.07	0.015661	0.303403	1.21006	0.90666	0.167333
F3	T23	M	32	91	0.09	0.016579	0.3765	1.45356	1.07706	0.242333
F3	T23	M	32	92	0.1	0.017086	0.28512	1.49048	1.20536	0.210667
F3	T23	M	32	93	0.1	0.017632	0.28107	1.67152	1.39045	0.231333
F3	T23	M	32	94	0.11	0.019703	0.220786	1.5376	1.31681	0.230667
F3	T23	M	36	85	0.05	0.014576	0.303426	3.08264	2.77921	0.182
F3	T23	M	36	86	0.1	0.016588	0.52056	1.91828	1.39772	0.184
F3	T23	M	36	87	0.08	0.018021	0.701662	2.3622	1.66054	0.196
F3	T23	M	36	88	0.1	0.018655	0.68823	1.79056	1.10233	0.211333
F3	T23	M	36	89	0.06	0.016261	0.44001	2.67633	2.23632	0.192
F3	T23	M	36	90	0.07	0.015661	0.567	1.9344	1.3674	0.168
F3	T23	M	36	91	0.09	0.016579	0.3915	2.04876	1.65726	0.190667
F3	T23	M	36	92	0.1	0.017086	0.29349	1.6492	1.35571	0.204
F3	T23	M	36	93	0.1	0.017632	0.57699	2.90656	2.32957	0.208
F3	T23	M	36	94	0.11	0.019703	0.381436	1.48349	1.10205	0.219333
F3	T29	M	18	95	0.05	0.015333	0.082458	0.805008	0.72255	0.072
F3	T29	M	18	96	0.06	0.01789	0.203805	1.12158	0.917775	0.106333
F3	T29	M	18	97	0.07	0.013608	0.113631	1.85646	1.74283	0.0886667
F3	T29	M	18	98	0.06	0.016298	0.082845	0.841753	0.758908	0.112667
F3	T29	M	18	99	0.07	0.014679	0.162694	0.900417	0.737723	0.096
F3	T29	M	18	100	0.08	0.016208	0.123964	0.5518	0.427836	0.100667
F3	T29	M	18	101	0.06	0.014101	0.11349	0.5177	0.40421	0.117
F3	T29	M	18	102	0.07	0.014484	0.0667286	0.413629	0.3469	0.096
F3	T29	M	26	95	0.05	0.015333	0.409536	1.34838	0.93884	0.150667
F3	T29	M	26	96	0.06	0.01789	0.440325	1.15899	0.718662	0.164
F3	T29	M	26	97	0.07	0.013608	0.136119	1.23415	1.09804	0.209333
F3	T29	M	26	98	0.06	0.016298	0.303885	1.67359	1.3697	0.218667
F3	T29	M	26	99	0.07	0.014679	0.384056	2.02297	1.63892	0.184667
F3	T29	M	26	100	0.08	0.016208	0.3726	1.48351	1.11091	0.177333
F3	T29	M	26	101	0.06	0.014101	0.11538	1.73765	1.62227	0.153333
F3	T29	M	26	102	0.07	0.014484	0.312621	2.3932	2.08058	0.190667
F3	T29	M	32	95	0.05	0.015333	0.6507	2.14421	1.49351	0.154
F3	T29	M	32	96	0.06	0.01789	0.231795	1.27472	1.04293	0.164
F3	T29	M	32	97	0.07	0.013608	0.286393	2.12926	1.84286	0.198
F3	T29	M	32	98	0.06	0.016298	0.55395	2.40973	1.85578	0.185
F3	T29	M	32	99	0.07	0.014679	0.265217	1.50819	1.24298	0.194
F3	T29	M	32	100	0.08	0.016208	0.303581	1.77785	1.47427	0.199
F3	T29	M	32	101	0.06	0.014101	0.5265	1.45659	0.930087	0.194667
F3	T29	M	32	102	0.07	0.014484	0.207167	2.22137	2.0142	0.206
F3	T29	M	36	95	0.05	0.015333	0.229986	1.74518	1.51519	0.183333
F3	T29	M	36	96	0.06	0.01789	0.52785	2.47173	1.94388	0.146
F3	T29	M	36	97	0.07	0.013608	0.361761	2.67663	2.31487	0.147333
F3	T29	M	36	98	0.06	0.016298	0.58725	2.9884	2.40115	0.186
F3	T29	M	36	99	0.07	0.014679	0.7533	2.99903	2.24573	0.167
F3	T29	M	36	100	0.08	0.016208	0.548775	2.67685	2.12807	0.136
F3	T29	M	36	101	0.06	0.014101	0.44703	3.97627	3.52924	0.143
F3	T29	M	36	102	0.07	0.014484	0.333604	2.32411	1.99051	0.168

## Sheet: Experiment 2
Data from Experiment 2 - please see main text for details
grandparental T	sex	testT	id	mass	length	RMR	AMR	MS	Ucrit
23	M	18	1	0.09	0.015095	0.10782	0.563649	0.455829	0.0793333
23	M	18	2	0.09	0.014498	0.0351	0.705147	0.670047	0.084
23	M	18	3	0.09	0.015218	0.11802	0.871169	0.753149	0.098
23	F	18	4	0.1	0.016596	0.068931	0.893048	0.824117	0.1302
23	M	18	5	0.07	0.013517	0.0948471	0.811669	0.716821	0.122667
23	F	18	6	0.13	0.017861	0.0857354	0.515172	0.429437	0.105667
23	F	18	7	0.12	0.017113	0.18009	0.73346	0.55337	0.119667
23	F	18	8	0.15	0.017277	0.058086	0.853947	0.795861	0.108
23	M	18	9	0.12	0.017358	0.085995	0.509227	0.423232	0.079
23	M	18	10	0.05	0.015616	0.20547	1.61101	1.40554	0.091
23	M	18	11	0.05	0.014991	0.165078	1.9835	1.81843	0.068
23	M	18	12	0.03	0.012274	0.19782	1.42352	1.2257	0.072
23	F	18	13	0.04	0.013093	0.137835	0.89559	0.757755	0.0646667
23	F	18	14	0.02	0.011327	0.3537	3.1155	2.7618	0.0873333
23	F	18	15	0.04	0.012918	0.180023	1.33269	1.15267	0.121333
23	M	26	1	0.09	0.015095	0.019833	1.73187	1.71203	0.171333
23	M	26	2	0.09	0.014498	0.16431	1.35973	1.19542	0.212
23	M	26	3	0.09	0.015218	0.3114	1.3217	1.0103	0.228667
23	F	26	4	0.1	0.016596	0.217647	1.17589	0.958245	0.180667
23	M	26	5	0.07	0.013517	0.2538	1.17906	0.925263	0.136667
23	F	26	6	0.13	0.017861	0.0926931	0.714622	0.621928	0.11
23	F	26	7	0.12	0.017113	0.17955	0.722197	0.542647	0.183
23	F	26	8	0.15	0.017277	0.108792	0.719448	0.610656	0.19
23	M	26	9	0.12	0.017358	0.23805	0.359703	0.121653	0.123
23	M	26	10	0.05	0.015616	0.28944	2.03534	1.7459	0.166
23	M	26	11	0.05	0.014991	0.285498	1.81263	1.52713	0.186
23	M	26	12	0.03	0.012274	1.044	2.48	1.436	0.175
23	F	26	13	0.04	0.013093	0.477428	1.1284	0.650972	0.182
23	F	26	14	0.02	0.011327	0.77193	1.99082	1.21889	0.126667
23	F	26	15	0.04	0.012918	0.329603	2.75466	2.42506	0.205333
23	M	32	1	0.09	0.015095	0.5907	1.96609	1.37539	0.185133
23	M	32	2	0.09	0.014498	0.3114	1.42462	1.11322	0.228
23	M	32	3	0.09	0.015218	0.3804	1.90684	1.52644	0.255333
23	F	32	4	0.1	0.016596	0.4914	1.67276	1.18136	0.171667
23	M	32	5	0.07	0.013517	0.582814	2.2692	1.68639	0.173333
23	F	32	6	0.13	0.017861	0.239677	1.97065	1.73097	0.138667
23	F	32	7	0.12	0.017113	0.631125	1.38053	0.749408	0.156
23	F	32	8	0.15	0.017277	0.26928	1.30779	1.03851	0.178
23	M	32	9	0.12	0.017358	0.220117	1.22347	1.00335	0.124
23	M	32	10	0.05	0.015616	0.379404	3.8812	3.5018	0.178667
23	M	32	11	0.05	0.014991	0.363852	4.05728	3.69343	0.180333
23	M	32	12	0.03	0.012274	0.06291	8.0724	8.00949	0.171
23	F	32	13	0.04	0.013093	0.556538	3.937	3.38046	0.173
23	F	32	14	0.02	0.011327	0.649485	4.05356	3.40408	0.128
23	F	32	15	0.04	0.012918	0.494167	4.1912	3.69703	0.132
23	M	36	1	0.09	0.015095	0.24519	1.97436	1.72917	0.172
23	M	36	2	0.09	0.014498	0.24585	2.11076	1.86491	0.146
23	M	36	3	0.09	0.015218	0.15018	2.07218	1.922	0.214667
23	F	36	4	0.1	0.016596	0.53028	0.931984	0.401704	0.150667
23	M	36	5	0.07	0.013517	0.445114	1.57763	1.13252	0.157333
23	F	36	6	0.13	0.017861	0.650285	1.67018	1.0199	0.108
23	F	36	7	0.12	0.017113	0.537525	1.9747	1.43718	0.146333
23	F	36	8	0.15	0.017277	0.45396	1.33424	0.88028	0.156
23	M	36	9	0.12	0.017358	0.072495	2.11007	2.03757	0.13
23	M	36	10	0.05	0.015616	0.46359	2.85696	2.39337	0.184
23	M	36	11	0.05	0.014991	0.428274	3.92336	3.49509	0.186
23	M	36	12	0.03	0.012274	1.2618	6.19587	4.93407	0.188667
23	F	36	13	0.04	0.013093	0.603923	4.123	3.51908	0.180333
23	F	36	14	0.02	0.011327	1.20514	6.2186	5.01346	0.148
23	F	36	15	0.04	0.012918	0.51165	3.00483	2.49318	0.17
29	F	18	16	0.09	0.017473	0.10818	1.06158	0.953398	0.127
29	F	18	17	0.07	0.016698	0.141133	0.420006	0.278873	0.100667
29	F	18	18	0.07	0.016036	0.0943071	1.20121	1.1069	0.101
29	F	18	19	0.08	0.016359	0.274624	0.89373	0.619106	0.100667
29	F	18	20	0.09	0.01755	0.09816	1.19095	1.09279	0.101333
29	F	18	21	0.06	0.016567	0.062685	0.873993	0.811308	0.084
29	M	18	22	0.08	0.017389	0.127474	0.96937	0.841896	0.092
29	M	18	23	0.06	0.013772	0.074835	0.79236	0.717525	0.0836667
29	M	18	24	0.07	0.017685	0.145029	1.33176	1.18673	0.129333
29	M	18	25	0.08	0.0172	0.0672637	1.13274	1.06548	0.12
29	M	18	26	0.07	0.017461	0.114943	0.875971	0.761029	0.136
29	M	18	27	0.07	0.017036	0.0859371	0.706623	0.620686	0.116
29	F	18	28	0.06	0.016585	0.148455	1.25943	1.11097	0.124
29	M	18	29	0.07	0.016765	0.0631029	0.71176	0.648657	0.114
29	F	18	30	0.07	0.015796	0.0692743	1.70358	1.63431	0.120667
29	M	18	31	0.07	0.016307	0.0247436	0.403	0.378256	0.13
29	F	26	16	0.09	0.017473	0.08235	0.745791	0.663441	0.170667
29	F	26	17	0.07	0.016698	0.191546	1.21874	1.0272	0.176
29	F	26	18	0.07	0.016036	0.10179	0.74648	0.64469	0.187
29	F	26	19	0.08	0.016359	0.421538	1.18745	0.765918	0.176
29	F	26	20	0.09	0.01755	0.18774	1.15292	0.965184	0.169333
29	F	26	21	0.06	0.016567	0.415485	1.14183	0.726348	0.168
29	M	26	22	0.08	0.017389	0.151774	1.3857	1.23393	0.213333
29	M	26	23	0.06	0.013772	0.43929	1.08459	0.645297	0.219333
29	M	26	24	0.07	0.017685	0.231699	0.897583	0.665884	0.196667
29	M	26	25	0.08	0.0172	0.117585	1.14297	1.02538	0.248
29	M	26	26	0.07	0.017461	0.136967	1.86	1.72303	0.199
29	M	26	27	0.07	0.017036	0.253299	1.78383	1.53053	0.204667
29	F	26	28	0.06	0.016585	0.221625	1.62357	1.40195	0.184667
29	M	26	29	0.07	0.016765	0.281379	1.65664	1.37526	0.199333
29	F	26	30	0.07	0.015796	0.173263	1.31883	1.14557	0.198
29	M	26	31	0.07	0.016307	0.312467	1.89366	1.58119	0.24
29	F	32	16	0.09	0.017473	0.12882	1.00454	0.875718	0.204
29	F	32	17	0.07	0.016698	0.0838157	1.84229	1.75847	0.175333
29	F	32	18	0.07	0.016036	0.344211	0.896874	0.552663	0.174
29	F	32	19	0.08	0.016359	0.197809	1.20807	1.01026	0.202
29	F	32	20	0.09	0.01755	0.4023	1.18916	0.78686	0.190667
29	F	32	21	0.06	0.016567	0.5796	2.71973	2.14013	0.206667
29	M	32	22	0.08	0.017389	0.290351	3.37435	3.084	0.219667
29	M	32	23	0.06	0.013772	0.422235	2.05716	1.63492	0.258
29	M	32	24	0.07	0.017685	0.493329	1.85291	1.35959	0.214667
29	M	32	25	0.08	0.0172	0.331324	1.54814	1.21682	0.214667
29	M	32	26	0.07	0.017461	0.322573	1.28039	0.957816	0.202333
29	M	32	27	0.07	0.017036	0.169406	1.44513	1.27573	0.213333
29	F	32	28	0.06	0.016585	0.314865	1.9065	1.59163	0.228
29	M	32	29	0.07	0.016765	0.5562	1.04036	0.48416	0.212
29	F	32	30	0.07	0.015796	0.265564	1.7135	1.44794	0.188667
29	M	32	31	0.07	0.016307	0.0752914	2.35954	2.28425	0.220667
29	F	36	16	0.09	0.017473	0.378	1.01418	0.636182	0.196
29	F	36	17	0.07	0.016698	0.346449	1.23575	0.8893	0.211
29	F	36	18	0.07	0.016036	0.393814	1.77674	1.38293	0.205333
29	F	36	19	0.08	0.016359	0.132199	1.6368	1.5046	0.178
29	F	36	20	0.09	0.01755	0.21663	2.86716	2.65053	0.165333
29	F	36	21	0.06	0.016567	0.5337	1.88728	1.35358	0.168
29	M	36	22	0.08	0.017389	0.3375	1.34587	1.00836	0.186667
29	M	36	23	0.06	0.013772	0.306855	2.79413	2.48728	0.187
29	M	36	24	0.07	0.017685	0.380276	1.30147	0.921193	0.169667
29	M	36	25	0.08	0.0172	0.3537	1.47452	1.12081	0.186
29	M	36	26	0.07	0.017461	0.266876	1.39039	1.12352	0.144
29	M	36	27	0.07	0.017036	0.458229	1.52095	1.06272	0.164
29	F	36	28	0.06	0.016585	0.4563	1.66284	1.20654	0.172
29	M	36	29	0.07	0.016765	0.408471	2.16646	1.75799	0.172
29	F	36	30	0.07	0.015796	0.320104	2.4676	2.1475	0.174
29	M	36	31	0.07	0.016307	0.312004	2.87503	2.56302	0.208667
